# Supplementary material for: A Comparison between Mouse, In Silico, and Robot Odor Plume Navigation Reveals Advantages of Mouse Odor Tracking
Source: eNeuro. 2020 Jan 31;7(1):ENEURO.0212-19.2019. doi: 10.1523/ENEURO.0212-19.2019 (PMC7004486; doi:10.1523/ENEURO.0212-19.2019)
Supplement: Extended Data 1 — In silico MATLAB and Arduino codes. Included are MATLAB codes to generate the center and corner odor plumes (file names: odorFun_plume_center.m, odorFun_plume_corner.m), test the in silico-simulated robot using Code A and Code B (filenames: SimRobot_test_A.m, SimRobot_test_B.m), and to test the in silico model with replicates (filenames: run_model_A_replicates.m, run_model_B_replicates.m). Additionally, the two Arduino codes for robot navigation (file names: Robot_CodeA.ino, Robot_CodeB.ino). Download Extended Data 1, ZIP file. [file sup_enu-eN-NWR-0212-19-s30.zip]

Archive with 19 entries (16 files):
- ExtendedDataCode/
- ExtendedDataCode/odorFun_plume_center.m
- __MACOSX/
- __MACOSX/ExtendedDataCode/
- __MACOSX/ExtendedDataCode/._odorFun_plume_center.m
- ExtendedDataCode/odorFun_plume_corner.m
- __MACOSX/ExtendedDataCode/._odorFun_plume_corner.m
- ExtendedDataCode/Robot_CodeA.ino
- __MACOSX/ExtendedDataCode/._Robot_CodeA.ino
- ExtendedDataCode/Robot_CodeB.ino
- __MACOSX/ExtendedDataCode/._Robot_CodeB.ino
- ExtendedDataCode/robot_test_A.m
- __MACOSX/ExtendedDataCode/._robot_test_A.m
- ExtendedDataCode/robot_test_B.m
- __MACOSX/ExtendedDataCode/._robot_test_B.m
- ExtendedDataCode/run_model_A_replicates.m
- __MACOSX/ExtendedDataCode/._run_model_A_replicates.m
- ExtendedDataCode/run_model_B_replicates.m
- __MACOSX/ExtendedDataCode/._run_model_B_replicates.m
