# Supplementary material for: A Comparison between Mouse, In Silico, and Robot Odor Plume Navigation Reveals Advantages of Mouse Odor Tracking
Source: eNeuro. 2020 Jan 31;7(1):ENEURO.0212-19.2019. doi: 10.1523/ENEURO.0212-19.2019 (PMC7004486; doi:10.1523/ENEURO.0212-19.2019)
Supplement: Extended Data 1 — In silico MATLAB and Arduino codes. Included are MATLAB codes to generate the center and corner odor plumes (file names: odorFun_plume_center.m, odorFun_plume_corner.m), test the in silico-simulated robot using Code A and Code B (filenames: SimRobot_test_A.m, SimRobot_test_B.m), and to test the in silico model with replicates (filenames: run_model_A_replicates.m, run_model_B_replicates.m). Additionally, the two Arduino codes for robot navigation (file names: Robot_CodeA.ino, Robot_CodeB.ino). Download Extended Data 1, ZIP file. [file sup_enu-eN-NWR-0212-19-s30.zip › ExtendedDataCode/odorFun_plume_corner.m]

function [c] = odorFun_plume_corner(x,y,t)
% Execute in cmdline before running:
% global plume
% plume = h5read('11282017_10cms_bounded.h5','/dataset7')

global plume % Import global var plume

frame = roundn(t*15,0);

t_idx = mod(frame,3599)+1;


y_vals = linspace(5,45,216);
x_vals = linspace(10,85.2,406);

[~,x_idx] = min(abs(x_vals - x));
[~,y_idx] = min(abs(y_vals - y));

if y > 45 | y < 5 | x<10
    c =0;
else
    
    c = plume(y_idx,x_idx,t_idx);
end
end
